# Supplementary material for: Key Odorant Identification Confirms 3-Oxododecanal as the Most Important Contributor to the Characteristic Aroma of Fresh Rhizomes and Leaves of Houttuynia cordata
Source: Foods. 2025 Sep 9;14(18):3147. doi: 10.3390/foods14183147 (PMC12468953; doi:10.3390/foods14183147)
Supplement: Supplementary file 1 [file foods-14-03147-s001.zip]

Archive with 1 entries (1 files):
- foods-3843052-supplementary.pdf
